# Supplementary material for: Genetic alterations in thyroid cancer mediating both resistance to BRAF inhibition and anaplastic transformation
Source: Oncotarget. 2024 Jan 24;15:36–48. doi: 10.18632/oncotarget.28544 (PMC10812235; doi:10.18632/oncotarget.28544)
Supplement: Supplementary file 2 [file oncotarget-15-28544-s002.xlsx]

## Sheet: Supplemental Table 1
Supplementary Table 1. Mutational data for 834 thyroid tumors sequenced by MSK-IMPACT.
Type	ARID2 mutation	JAK1 mutation	MET amplification	MTOR mutation	NF2 mutation	NRAS mutation	PBRM1 mutation	PIK3CA mutation	RASA1 mutation	TERT mutation
Anaplastic Thyroid Cancer	NA	NA	0	NA	NA	NA	NA	NA	NA	Promoter
Anaplastic Thyroid Cancer	NA	NA	0	A480T	NA	NA	NA	NA	NA	NA
Anaplastic Thyroid Cancer	NA	NA	0	NA	NA	NA	NA	NA	NA	Promoter
Anaplastic Thyroid Cancer	NA	NA	0	NA	X122_splice	NA	NA	NA	NA	NA
Anaplastic Thyroid Cancer	NA	NA	0	NA	NA	NA	NA	NA	NA	NA
Anaplastic Thyroid Cancer	NA	NA	0	NA	NA	NA	NA	NA	NA	Promoter
Anaplastic Thyroid Cancer	NA	NA	0	NA	NA	NA	NA	NA	NA	Promoter
Anaplastic Thyroid Cancer	NA	NA	0	NA	NA	Q61K	NA	NA	NA	Promoter
Anaplastic Thyroid Cancer	NA	NA	0	NA	NA	NA	NA	E542K	NA	Promoter
Anaplastic Thyroid Cancer	NA	NA	0	NA	NA	Q61R	A1371G	NA	NA	Promoter
Anaplastic Thyroid Cancer	NA	NA	0	F997L	NA	NA	Y1167Mfs*26	NA	NA	Promoter
Anaplastic Thyroid Cancer	NA	NA	0	NA	Y66Ifs*15	NA	NA	NA	NA	Promoter
Anaplastic Thyroid Cancer	NA	NA	0	NA	NA	NA	NA	NA	NA	Promoter
Anaplastic Thyroid Cancer	NA	NA	0	NA	NA	NA	NA	NA	NA	Promoter
Anaplastic Thyroid Cancer	NA	NA	0	NA	NA	NA	NA	E81K	NA	Promoter
Anaplastic Thyroid Cancer	NA	NA	0	NA	NA	NA	NA	M1043V	NA	Promoter
Anaplastic Thyroid Cancer	NA	NA	0	NA	NA	NA	NA	NA	NA	NA
Anaplastic Thyroid Cancer	NA	NA	0	NA	NA	NA	NA	NA	NA	Promoter
Anaplastic Thyroid Cancer	NA	NA	0	NA	NA	Q61K	NA	NA	NA	NA
Anaplastic Thyroid Cancer	NA	NA	0	NA	NA	NA	NA	M1043I	NA	Promoter
Anaplastic Thyroid Cancer	NA	NA	0	NA	NA	NA	NA	NA	NA	Promoter
Anaplastic Thyroid Cancer	NA	NA	0	NA	NA	NA	NA	NA	NA	Promoter
Anaplastic Thyroid Cancer	R95Afs*16 H27Tfs*31	NA	0	NA	NA	NA	NA	NA	NA	Promoter
Anaplastic Thyroid Cancer	NA	NA	0	NA	NA	NA	NA	NA	NA	Promoter
Anaplastic Thyroid Cancer	NA	NA	0	NA	X226_splice	NA	NA	NA	NA	Promoter
Anaplastic Thyroid Cancer	NA	NA	0	NA	NA	NA	L119P	NA	NA	NA
Anaplastic Thyroid Cancer	G1190*	NA	0	NA	NA	NA	NA	E545K	NA	Promoter
Anaplastic Thyroid Cancer	NA	NA	0	NA	NA	NA	NA	NA	NA	Promoter
Anaplastic Thyroid Cancer	NA	NA	0	NA	NA	NA	NA	NA	NA	Promoter
Anaplastic Thyroid Cancer	NA	NA	0	NA	Q407*	NA	NA	NA	NA	Promoter
Anaplastic Thyroid Cancer	NA	NA	0	NA	NA	Q61R	NA	NA	NA	Promoter
Anaplastic Thyroid Cancer	NA	E54Q	0	NA	NA	NA	NA	NA	NA	Promoter
Anaplastic Thyroid Cancer	NA	NA	0	NA	NA	Q61R	NA	NA	NA	Promoter
Anaplastic Thyroid Cancer	NA	NA	0	NA	Q453*	NA	NA	H1047R	NA	Promoter
Anaplastic Thyroid Cancer	NA	NA	0	NA	NA	NA	NA	NA	NA	NA
Anaplastic Thyroid Cancer	NA	NA	0	NA	NA	NA	NA	NA	NA	Promoter
Anaplastic Thyroid Cancer	NA	NA	0	NA	NA	NA	NA	NA	NA	NA
Anaplastic Thyroid Cancer	S417* X444_splice	NA	0	NA	NA	NA	NA	K111E	NA	Promoter
Anaplastic Thyroid Cancer	NA	NA	0	NA	NA	Q61R	NA	NA	NA	Promoter
Anaplastic Thyroid Cancer	NA	NA	0	NA	NA	NA	NA	E545K	NA	NA
Anaplastic Thyroid Cancer	NA	NA	0	NA	NA	NA	NA	NA	NA	NA
Anaplastic Thyroid Cancer	NA	NA	0	NA	NA	NA	NA	NA	NA	NA
Anaplastic Thyroid Cancer	NA	NA	0	NA	NA	NA	NA	NA	NA	Promoter
Anaplastic Thyroid Cancer	NA	NA	0	NA	NA	Q61R	S1539R	NA	NA	Promoter
Anaplastic Thyroid Cancer	NA	NA	0	NA	NA	NA	NA	NA	NA	Promoter
Anaplastic Thyroid Cancer	Q1676* S1157*	NA	0	NA	NA	NA	NA	NA	NA	Promoter
Anaplastic Thyroid Cancer	NA	NA	0	NA	NA	NA	NA	NA	NA	Promoter
Anaplastic Thyroid Cancer	NA	NA	0	NA	NA	G13R	NA	NA	NA	NA
Anaplastic Thyroid Cancer	NA	NA	0	NA	NA	NA	NA	NA	NA	Promoter
Anaplastic Thyroid Cancer	NA	NA	0	NA	NA	NA	NA	NA	NA	Promoter
Anaplastic Thyroid Cancer	NA	NA	0	NA	NA	NA	NA	NA	NA	Promoter
Anaplastic Thyroid Cancer	NA	NA	0	NA	NA	NA	NA	Y1021C	NA	Promoter
Anaplastic Thyroid Cancer	NA	NA	0	NA	NA	NA	NA	NA	NA	NA
Anaplastic Thyroid Cancer	NA	NA	0	NA	Y221*	NA	NA	NA	NA	Promoter
Anaplastic Thyroid Cancer	NA	NA	0	M2387I	NA	NA	NA	NA	G412A	Promoter
Anaplastic Thyroid Cancer	NA	NA	0	NA	NA	Q61R	NA	NA	NA	Promoter
Anaplastic Thyroid Cancer	NA	NA	0	NA	NA	NA	NA	NA	NA	Promoter
Anaplastic Thyroid Cancer	NA	NA	0	NA	NA	Q61R	NA	NA	NA	Promoter
Anaplastic Thyroid Cancer	NA	NA	0	NA	NA	NA	NA	NA	NA	Promoter
Anaplastic Thyroid Cancer	NA	NA	0	NA	NA	NA	NA	NA	NA	Promoter
Anaplastic Thyroid Cancer	NA	NA	0	NA	NA	NA	NA	H1047R	NA	Promoter
Anaplastic Thyroid Cancer	N67Efs*8	NA	0	NA	NA	NA	NA	NA	NA	Promoter
Anaplastic Thyroid Cancer	NA	NA	0	R1132*	NA	NA	NA	H1047R	NA	Promoter
Anaplastic Thyroid Cancer	NA	NA	0	NA	NA	NA	NA	NA	NA	Promoter
Anaplastic Thyroid Cancer	NA	NA	0	E2419K	NA	NA	NA	NA	NA	Promoter
Anaplastic Thyroid Cancer	NA	NA	0	NA	NA	NA	NA	NA	NA	Promoter
Anaplastic Thyroid Cancer	NA	NA	0	NA	NA	NA	NA	E545K	NA	Promoter
Anaplastic Thyroid Cancer	NA	NA	0	NA	NA	Q61K	NA	NA	NA	Promoter
Anaplastic Thyroid Cancer	NA	NA	0	NA	NA	NA	NA	NA	NA	Promoter
Anaplastic Thyroid Cancer	NA	NA	0	NA	NA	NA	NA	NA	NA	Promoter
Anaplastic Thyroid Cancer	NA	NA	0	NA	NA	Q61K	NA	NA	NA	Promoter
Anaplastic Thyroid Cancer	NA	NA	0	NA	K15Dfs*10	NA	NA	NA	NA	Promoter
Anaplastic Thyroid Cancer	NA	NA	0	NA	NA	NA	NA	E542K	NA	Promoter
Anaplastic Thyroid Cancer	P632A	NA	0	NA	NA	NA	NA	NA	NA	NA
Anaplastic Thyroid Cancer	NA	NA	0	NA	NA	NA	NA	NA	NA	Promoter
Anaplastic Thyroid Cancer	NA	NA	0	NA	NA	Q61R	NA	NA	NA	Promoter
Anaplastic Thyroid Cancer	NA	NA	0	NA	X226_splice	Q61R	NA	NA	NA	Promoter
Anaplastic Thyroid Cancer	NA	NA	0	NA	R341*	NA	NA	NA	NA	Promoter
Anaplastic Thyroid Cancer	NA	NA	0	NA	NA	NA	NA	NA	NA	Promoter
Anaplastic Thyroid Cancer	NA	NA	0	NA	NA	NA	NA	NA	NA	Promoter
Anaplastic Thyroid Cancer	NA	NA	0	NA	NA	NA	NA	NA	NA	Promoter
Anaplastic Thyroid Cancer	NA	NA	0	NA	NA	NA	NA	NA	NA	Promoter
Anaplastic Thyroid Cancer	NA	NA	0	NA	NA	NA	NA	H1047R	NA	Promoter
Anaplastic Thyroid Cancer	NA	NA	0	NA	X525_splice	NA	NA	NA	NA	Promoter
Anaplastic Thyroid Cancer	NA	NA	0	NA	NA	NA	NA	E545K	NA	Promoter
Anaplastic Thyroid Cancer	NA	NA	0	NA	NA	Q61K	NA	NA	NA	NA
Anaplastic Thyroid Cancer	NA	NA	0	NA	X39_splice	NA	NA	E542K	NA	Promoter
Anaplastic Thyroid Cancer	NA	NA	0	NA	NA	NA	NA	NA	NA	Promoter
Anaplastic Thyroid Cancer	NA	NA	0	NA	NA	NA	NA	NA	NA	NA
Anaplastic Thyroid Cancer	NA	NA	0	NA	NA	NA	NA	NA	NA	NA
Anaplastic Thyroid Cancer	NA	NA	0	NA	NA	Q61R	NA	NA	NA	Promoter
Anaplastic Thyroid Cancer	NA	NA	0	NA	NA	Q61R	NA	NA	NA	Promoter
Anaplastic Thyroid Cancer	NA	NA	0	NA	NA	NA	NA	NA	NA	Promoter
Anaplastic Thyroid Cancer	NA	NA	0	NA	E421*	NA	NA	NA	NA	Promoter
Anaplastic Thyroid Cancer	NA	NA	0	NA	NA	Q61R	NA	NA	NA	Promoter
Anaplastic Thyroid Cancer	NA	NA	0	NA	NA	NA	Q793*	NA	NA	Promoter
Anaplastic Thyroid Cancer	NA	NA	0	NA	NA	NA	NA	NA	NA	NA
Anaplastic Thyroid Cancer	NA	NA	0	NA	X39_splice	NA	NA	NA	NA	Promoter
Anaplastic Thyroid Cancer	NA	NA	0	NA	NA	NA	NA	NA	NA	Promoter
Anaplastic Thyroid Cancer	NA	NA	0	NA	NA	NA	NA	NA	NA	Promoter
Anaplastic Thyroid Cancer	NA	NA	0	NA	NA	NA	NA	NA	NA	Promoter
Anaplastic Thyroid Cancer	NA	NA	0	NA	NA	NA	NA	NA	NA	Promoter
Anaplastic Thyroid Cancer	NA	NA	0	NA	NA	NA	NA	NA	NA	Promoter
Anaplastic Thyroid Cancer	NA	NA	0	NA	NA	Q61R	NA	NA	NA	Promoter
Anaplastic Thyroid Cancer	H747Qfs*93	NA	0	NA	NA	NA	NA	NA	NA	NA
Anaplastic Thyroid Cancer	S1491* E186*	NA	0	NA	NA	NA	NA	NA	NA	Promoter
Anaplastic Thyroid Cancer	NA	NA	0	NA	NA	NA	NA	E545K	NA	Promoter
Anaplastic Thyroid Cancer	NA	NA	0	NA	NA	NA	NA	NA	NA	Promoter
Anaplastic Thyroid Cancer	NA	NA	0	NA	NA	NA	NA	NA	NA	Promoter
Anaplastic Thyroid Cancer	NA	NA	0	NA	NA	NA	NA	NA	NA	NA
Anaplastic Thyroid Cancer	NA	NA	0	NA	NA	NA	NA	NA	NA	Promoter
Anaplastic Thyroid Cancer	NA	NA	0	NA	NA	NA	NA	NA	NA	NA
Anaplastic Thyroid Cancer	NA	NA	0	NA	NA	Q61R	NA	NA	NA	Promoter
Anaplastic Thyroid Cancer	NA	NA	0	NA	NA	NA	NA	NA	NA	NA
Anaplastic Thyroid Cancer	NA	NA	0	NA	M363Ifs*12	NA	NA	NA	NA	Promoter
Anaplastic Thyroid Cancer	E108*	S397C	0	NA	NA	NA	Q170E	NA	NA	Promoter
Anaplastic Thyroid Cancer	NA	NA	0	NA	NA	Q61R	NA	NA	NA	Promoter
Anaplastic Thyroid Cancer	NA	NA	0	NA	NA	NA	NA	NA	NA	NA
Anaplastic Thyroid Cancer	NA	NA	0	NA	NA	Q61R	NA	NA	NA	Promoter
Anaplastic Thyroid Cancer	NA	NA	0	NA	NA	NA	NA	NA	NA	Promoter
Anaplastic Thyroid Cancer	NA	NA	0	NA	NA	NA	NA	NA	NA	Promoter
Anaplastic Thyroid Cancer	NA	NA	0	NA	NA	NA	NA	E545K	NA	Promoter
Anaplastic Thyroid Cancer	NA	NA	0	NA	NA	NA	NA	NA	NA	Promoter
Anaplastic Thyroid Cancer	NA	NA	0	NA	NA	NA	NA	H1047R	NA	Promoter
Anaplastic Thyroid Cancer	NA	NA	0	NA	S532Wfs*21	NA	NA	NA	NA	NA
Anaplastic Thyroid Cancer	NA	NA	0	NA	NA	NA	NA	NA	NA	Promoter
Anaplastic Thyroid Cancer	NA	NA	0	NA	S288*	NA	NA	NA	NA	Promoter
Anaplastic Thyroid Cancer	NA	NA	0	K2087M	NA	NA	NA	NA	NA	NA
Anaplastic Thyroid Cancer	NA	NA	0	NA	NA	NA	NA	NA	NA	NA
Anaplastic Thyroid Cancer	NA	NA	0	NA	NA	NA	NA	NA	NA	NA
Anaplastic Thyroid Cancer	NA	NA	0	NA	X447_splice	NA	NA	NA	NA	Promoter
Anaplastic Thyroid Cancer	NA	NA	0	NA	E129*	NA	NA	NA	NA	Promoter
Anaplastic Thyroid Cancer	NA	NA	0	NA	NA	NA	NA	NA	NA	Promoter
Anaplastic Thyroid Cancer	NA	NA	0	NA	NA	NA	E981K	NA	NA	Promoter
Anaplastic Thyroid Cancer	NA	NA	0	NA	NA	NA	NA	NA	NA	Promoter
Anaplastic Thyroid Cancer	NA	NA	0	NA	NA	Q61R	NA	NA	NA	Promoter
Anaplastic Thyroid Cancer	NA	NA	0	NA	NA	NA	NA	NA	NA	Promoter
Anaplastic Thyroid Cancer	NA	NA	0	NA	NA	NA	NA	NA	NA	Promoter
Anaplastic Thyroid Cancer	NA	NA	Amp	NA	P496Yfs*20	NA	NA	NA	NA	Promoter
Anaplastic Thyroid Cancer	NA	NA	0	NA	NA	NA	E1501K	E545K	NA	Promoter
Papillary Thyroid Cancer	NA	NA	0	NA	NA	NA	NA	NA	NA	Promoter
Papillary Thyroid Cancer	NA	NA	0	NA	NA	NA	NA	NA	NA	NA
Papillary Thyroid Cancer	NA	NA	0	NA	NA	NA	NA	NA	NA	NA
Papillary Thyroid Cancer	NA	NA	0	NA	NA	Q61R	NA	NA	NA	Promoter
Papillary Thyroid Cancer	NA	NA	0	NA	NA	NA	NA	NA	NA	Promoter
Papillary Thyroid Cancer	NA	NA	0	NA	NA	NA	NA	NA	NA	Promoter
Papillary Thyroid Cancer	NA	NA	0	NA	NA	Q61R	NA	NA	NA	Promoter
Papillary Thyroid Cancer	NA	NA	0	NA	NA	NA	NA	NA	NA	Promoter
Papillary Thyroid Cancer	NA	NA	0	NA	NA	NA	NA	NA	NA	NA
Papillary Thyroid Cancer	NA	NA	0	NA	NA	NA	NA	NA	NA	Promoter
Papillary Thyroid Cancer	NA	NA	0	NA	NA	NA	NA	NA	NA	Promoter
Papillary Thyroid Cancer	NA	NA	0	NA	NA	Q61K	NA	NA	NA	NA
Papillary Thyroid Cancer	NA	NA	0	NA	NA	NA	NA	NA	NA	NA
Papillary Thyroid Cancer	NA	NA	0	NA	NA	NA	NA	NA	NA	Promoter
Papillary Thyroid Cancer	NA	NA	0	NA	NA	NA	NA	NA	NA	Promoter
Papillary Thyroid Cancer	NA	NA	0	NA	NA	NA	NA	NA	NA	Promoter
Papillary Thyroid Cancer	NA	NA	0	NA	NA	NA	NA	NA	NA	NA
Papillary Thyroid Cancer	NA	NA	0	NA	NA	NA	NA	NA	NA	NA
Papillary Thyroid Cancer	NA	NA	0	NA	NA	NA	NA	NA	NA	NA
Papillary Thyroid Cancer	NA	NA	0	NA	NA	NA	NA	NA	NA	Promoter
Papillary Thyroid Cancer	NA	NA	0	NA	NA	NA	NA	NA	NA	Promoter
Papillary Thyroid Cancer	NA	NA	0	NA	NA	NA	NA	NA	NA	NA
Papillary Thyroid Cancer	NA	NA	0	NA	NA	NA	NA	NA	NA	Promoter
Papillary Thyroid Cancer	NA	NA	0	NA	NA	NA	NA	NA	NA	Promoter
Papillary Thyroid Cancer	NA	NA	0	NA	NA	NA	NA	NA	NA	NA
Papillary Thyroid Cancer	NA	NA	0	NA	NA	NA	NA	NA	NA	Promoter
Papillary Thyroid Cancer	NA	NA	0	NA	NA	NA	NA	NA	NA	Promoter
Papillary Thyroid Cancer	NA	NA	0	NA	NA	NA	NA	H1047R	NA	Promoter
Papillary Thyroid Cancer	NA	NA	0	NA	NA	NA	NA	NA	NA	Promoter
Papillary Thyroid Cancer	NA	NA	0	NA	NA	NA	NA	NA	NA	NA
Papillary Thyroid Cancer	NA	NA	0	NA	NA	NA	NA	E545K	NA	Promoter
Papillary Thyroid Cancer	NA	NA	0	NA	NA	Q61R	NA	NA	NA	Promoter
Papillary Thyroid Cancer	NA	NA	0	NA	NA	NA	NA	NA	NA	Promoter
Papillary Thyroid Cancer	NA	NA	0	NA	NA	NA	NA	NA	NA	NA
Papillary Thyroid Cancer	NA	NA	0	NA	NA	NA	NA	NA	NA	Promoter
Papillary Thyroid Cancer	NA	NA	0	NA	NA	NA	NA	NA	NA	NA
Papillary Thyroid Cancer	NA	NA	0	NA	NA	NA	NA	NA	NA	Promoter
Papillary Thyroid Cancer	Y611D	NA	0	NA	NA	NA	NA	H1047L	NA	Promoter
Papillary Thyroid Cancer	NA	NA	0	NA	NA	NA	NA	NA	NA	NA
Papillary Thyroid Cancer	NA	NA	0	NA	NA	NA	NA	NA	NA	NA
Papillary Thyroid Cancer	NA	NA	0	NA	NA	NA	NA	NA	NA	Promoter
Papillary Thyroid Cancer	NA	NA	0	NA	NA	NA	NA	NA	NA	Promoter
Papillary Thyroid Cancer	NA	NA	0	NA	NA	NA	NA	NA	NA	Promoter
Papillary Thyroid Cancer	NA	NA	0	NA	NA	Q61K	NA	NA	NA	Promoter
Papillary Thyroid Cancer	NA	NA	0	NA	NA	NA	NA	NA	NA	NA
Papillary Thyroid Cancer	NA	NA	0	NA	NA	NA	NA	NA	NA	NA
Papillary Thyroid Cancer	NA	NA	0	NA	NA	Q61K	NA	NA	NA	Promoter
Papillary Thyroid Cancer	NA	NA	0	NA	NA	NA	NA	NA	NA	NA
Papillary Thyroid Cancer	NA	NA	0	NA	NA	NA	NA	H1047R	NA	Promoter
Papillary Thyroid Cancer	NA	NA	0	NA	NA	NA	NA	NA	NA	Promoter
Papillary Thyroid Cancer	NA	NA	0	NA	NA	NA	NA	NA	NA	NA
Papillary Thyroid Cancer	NA	NA	0	NA	NA	NA	NA	NA	NA	Promoter
Papillary Thyroid Cancer	NA	NA	0	NA	NA	NA	NA	NA	NA	Promoter
Papillary Thyroid Cancer	NA	NA	0	NA	NA	NA	NA	NA	NA	Promoter
Papillary Thyroid Cancer	NA	NA	0	NA	NA	NA	NA	NA	NA	Promoter
Papillary Thyroid Cancer	NA	NA	0	NA	NA	NA	NA	NA	NA	Promoter
Papillary Thyroid Cancer	NA	NA	0	NA	NA	NA	NA	NA	NA	Promoter
Papillary Thyroid Cancer	NA	NA	0	NA	NA	NA	NA	NA	NA	Promoter
Papillary Thyroid Cancer	NA	NA	0	NA	NA	NA	NA	NA	NA	Promoter
Papillary Thyroid Cancer	NA	NA	0	NA	NA	NA	NA	NA	NA	NA
Papillary Thyroid Cancer	NA	NA	0	NA	NA	NA	NA	NA	NA	NA
Papillary Thyroid Cancer	NA	NA	0	NA	NA	NA	NA	NA	NA	Promoter
Papillary Thyroid Cancer	NA	NA	0	NA	NA	Q61R	NA	NA	NA	Promoter
Papillary Thyroid Cancer	NA	NA	0	NA	NA	NA	NA	NA	NA	Promoter
Papillary Thyroid Cancer	NA	NA	0	NA	NA	NA	NA	NA	NA	Promoter
Papillary Thyroid Cancer	NA	NA	0	NA	NA	NA	NA	NA	NA	Promoter
Papillary Thyroid Cancer	NA	NA	0	NA	NA	NA	NA	NA	NA	Promoter
Papillary Thyroid Cancer	NA	NA	0	NA	NA	NA	NA	Q546K	NA	Promoter
Papillary Thyroid Cancer	NA	NA	0	NA	NA	NA	NA	NA	NA	Promoter
Papillary Thyroid Cancer	NA	NA	0	NA	NA	NA	NA	NA	NA	Promoter
Papillary Thyroid Cancer	NA	NA	0	NA	NA	NA	NA	NA	NA	NA
Papillary Thyroid Cancer	NA	NA	0	NA	NA	Q61R	NA	NA	NA	NA
Papillary Thyroid Cancer	NA	NA	0	NA	NA	NA	NA	NA	NA	NA
Papillary Thyroid Cancer	NA	NA	0	L1460P	NA	NA	NA	NA	NA	Promoter
Papillary Thyroid Cancer	NA	NA	0	NA	NA	NA	NA	NA	NA	Promoter
Papillary Thyroid Cancer	NA	NA	0	NA	NA	NA	NA	NA	NA	Promoter
Papillary Thyroid Cancer	Q1575*	NA	0	NA	NA	NA	NA	NA	NA	NA
Papillary Thyroid Cancer	NA	NA	0	NA	NA	NA	NA	NA	NA	Promoter
Papillary Thyroid Cancer	NA	NA	0	NA	NA	NA	NA	NA	NA	NA
Papillary Thyroid Cancer	NA	NA	0	NA	NA	NA	NA	NA	NA	NA
Papillary Thyroid Cancer	NA	NA	0	NA	NA	NA	NA	NA	NA	Promoter
Papillary Thyroid Cancer	NA	NA	0	NA	NA	NA	NA	NA	NA	Promoter
Papillary Thyroid Cancer	NA	NA	0	NA	NA	NA	NA	NA	NA	NA
Papillary Thyroid Cancer	NA	NA	0	NA	NA	Q61L	NA	NA	NA	NA
Papillary Thyroid Cancer	NA	NA	0	NA	NA	NA	NA	NA	NA	Promoter
Papillary Thyroid Cancer	NA	NA	0	NA	NA	NA	NA	NA	NA	Promoter
Papillary Thyroid Cancer	NA	NA	0	NA	NA	NA	NA	NA	NA	Promoter
Papillary Thyroid Cancer	NA	NA	0	NA	NA	NA	NA	NA	NA	Promoter
Papillary Thyroid Cancer	NA	NA	0	NA	NA	NA	NA	NA	NA	Promoter
Papillary Thyroid Cancer	NA	NA	0	NA	NA	NA	NA	NA	NA	Promoter
Papillary Thyroid Cancer	NA	NA	0	NA	NA	NA	NA	NA	NA	Promoter
Papillary Thyroid Cancer	NA	NA	0	NA	NA	NA	NA	NA	NA	Promoter
Papillary Thyroid Cancer	NA	NA	0	NA	NA	NA	NA	NA	NA	Promoter
Papillary Thyroid Cancer	NA	NA	0	NA	NA	Q61R	NA	NA	NA	NA
Papillary Thyroid Cancer	NA	NA	0	NA	NA	NA	NA	NA	NA	Promoter
Papillary Thyroid Cancer	NA	NA	0	NA	NA	NA	NA	NA	NA	Promoter
Papillary Thyroid Cancer	NA	NA	0	NA	NA	NA	NA	K111E	NA	Promoter
Papillary Thyroid Cancer	NA	NA	0	NA	NA	NA	NA	NA	NA	NA
Papillary Thyroid Cancer	NA	NA	0	NA	NA	NA	NA	NA	NA	Promoter
Papillary Thyroid Cancer	NA	NA	0	NA	NA	NA	NA	NA	NA	NA
Papillary Thyroid Cancer	NA	NA	0	NA	NA	Q61R	NA	NA	NA	Promoter
Papillary Thyroid Cancer	NA	NA	0	NA	NA	Q61R	NA	NA	NA	NA
Papillary Thyroid Cancer	NA	NA	0	NA	NA	NA	NA	NA	NA	Promoter
Papillary Thyroid Cancer	NA	NA	0	NA	NA	NA	NA	NA	NA	Promoter
Papillary Thyroid Cancer	NA	NA	0	NA	NA	NA	NA	NA	NA	Promoter
Papillary Thyroid Cancer	NA	NA	0	NA	NA	NA	NA	NA	NA	Promoter
Papillary Thyroid Cancer	NA	NA	0	NA	NA	NA	NA	NA	NA	NA
Papillary Thyroid Cancer	NA	NA	0	NA	NA	NA	H1407Y	NA	NA	NA
Papillary Thyroid Cancer	NA	NA	0	NA	NA	NA	NA	NA	NA	Promoter
Papillary Thyroid Cancer	NA	NA	0	NA	NA	NA	NA	NA	NA	Promoter
Papillary Thyroid Cancer	NA	NA	0	NA	NA	NA	NA	NA	NA	Promoter
Papillary Thyroid Cancer	NA	NA	0	NA	NA	Q61R	NA	NA	NA	NA
Papillary Thyroid Cancer	NA	NA	0	NA	NA	NA	NA	NA	NA	Promoter
Papillary Thyroid Cancer	NA	NA	0	NA	NA	NA	NA	NA	NA	Promoter
Papillary Thyroid Cancer	NA	NA	0	NA	NA	Q61R	NA	NA	NA	NA
Papillary Thyroid Cancer	NA	NA	0	NA	NA	NA	NA	NA	NA	Promoter
Papillary Thyroid Cancer	NA	NA	0	NA	NA	Q61R	NA	NA	NA	NA
Papillary Thyroid Cancer	NA	NA	0	NA	NA	NA	NA	NA	NA	Promoter
Papillary Thyroid Cancer	NA	NA	0	NA	NA	NA	NA	NA	NA	NA
Papillary Thyroid Cancer	NA	NA	0	NA	NA	NA	NA	NA	NA	Promoter
Papillary Thyroid Cancer	NA	NA	0	NA	NA	NA	NA	NA	NA	NA
Papillary Thyroid Cancer	NA	NA	0	NA	NA	NA	NA	NA	NA	Promoter
Papillary Thyroid Cancer	NA	NA	0	NA	NA	NA	NA	NA	NA	Promoter
Papillary Thyroid Cancer	NA	NA	0	NA	NA	NA	NA	E542K	NA	Promoter
Papillary Thyroid Cancer	NA	NA	0	NA	NA	NA	NA	NA	NA	NA
Papillary Thyroid Cancer	NA	NA	0	NA	NA	Q61R	NA	NA	NA	Promoter
Papillary Thyroid Cancer	NA	NA	0	NA	NA	NA	NA	NA	NA	Promoter
Papillary Thyroid Cancer	NA	NA	0	NA	NA	NA	NA	NA	NA	Promoter
Papillary Thyroid Cancer	NA	NA	0	NA	NA	NA	NA	NA	NA	Promoter
Papillary Thyroid Cancer	NA	NA	0	NA	NA	NA	NA	NA	NA	NA
Papillary Thyroid Cancer	NA	NA	0	NA	NA	NA	NA	NA	NA	NA
Papillary Thyroid Cancer	NA	NA	0	NA	NA	NA	NA	NA	NA	Promoter
Papillary Thyroid Cancer	NA	NA	0	NA	NA	NA	NA	NA	NA	Promoter
Papillary Thyroid Cancer	NA	NA	0	NA	NA	NA	NA	NA	NA	Promoter
Papillary Thyroid Cancer	NA	NA	0	NA	NA	NA	NA	NA	NA	Promoter
Papillary Thyroid Cancer	NA	NA	0	NA	NA	NA	NA	E542K	NA	NA
Papillary Thyroid Cancer	NA	NA	0	NA	NA	NA	NA	NA	NA	Promoter
Papillary Thyroid Cancer	NA	NA	0	M2387I	NA	NA	NA	NA	NA	Promoter
Papillary Thyroid Cancer	NA	NA	0	NA	NA	NA	NA	NA	NA	NA
Papillary Thyroid Cancer	NA	NA	0	NA	NA	NA	NA	NA	NA	Promoter
Papillary Thyroid Cancer	NA	NA	0	NA	NA	NA	NA	NA	NA	Promoter
Papillary Thyroid Cancer	NA	NA	0	NA	NA	NA	NA	NA	NA	Promoter
Papillary Thyroid Cancer	NA	NA	0	NA	NA	NA	NA	NA	NA	NA
Papillary Thyroid Cancer	NA	NA	0	NA	NA	NA	NA	NA	NA	NA
Papillary Thyroid Cancer	NA	NA	0	NA	NA	Q61R	NA	NA	NA	NA
Papillary Thyroid Cancer	NA	NA	0	NA	NA	NA	NA	NA	NA	Promoter
Papillary Thyroid Cancer	NA	NA	0	NA	NA	NA	NA	NA	NA	Promoter
Papillary Thyroid Cancer	NA	NA	0	NA	NA	NA	NA	NA	NA	Promoter
Papillary Thyroid Cancer	NA	NA	0	NA	NA	NA	NA	NA	NA	NA
Papillary Thyroid Cancer	NA	NA	0	NA	NA	NA	NA	NA	NA	Promoter
Papillary Thyroid Cancer	NA	NA	0	NA	NA	NA	NA	NA	NA	Promoter
Papillary Thyroid Cancer	NA	NA	0	NA	NA	NA	NA	N345K	NA	Promoter
Papillary Thyroid Cancer	NA	NA	0	NA	NA	NA	NA	N345K H1047Y	NA	Promoter
Papillary Thyroid Cancer	N67Efs*8	NA	0	NA	NA	NA	NA	NA	NA	Promoter
Papillary Thyroid Cancer	Q904* N67Efs*8	NA	0	NA	NA	NA	NA	NA	NA	Promoter
Papillary Thyroid Cancer	NA	NA	0	NA	NA	NA	NA	NA	NA	Promoter
Papillary Thyroid Cancer	NA	NA	0	NA	NA	NA	NA	NA	NA	Promoter
Papillary Thyroid Cancer	NA	NA	0	NA	NA	NA	NA	NA	NA	Promoter
Papillary Thyroid Cancer	NA	NA	0	NA	NA	NA	NA	NA	NA	NA
Papillary Thyroid Cancer	NA	NA	0	NA	NA	NA	NA	NA	NA	NA
Papillary Thyroid Cancer	NA	NA	0	NA	NA	NA	NA	NA	NA	Promoter
Papillary Thyroid Cancer	NA	NA	0	NA	NA	NA	NA	NA	NA	NA
Papillary Thyroid Cancer	NA	NA	0	NA	NA	NA	NA	NA	NA	Promoter
Papillary Thyroid Cancer	NA	NA	0	NA	NA	NA	NA	NA	NA	Promoter
Papillary Thyroid Cancer	NA	NA	0	NA	NA	NA	NA	E542K	NA	Promoter
Papillary Thyroid Cancer	NA	NA	0	NA	NA	NA	NA	NA	NA	Promoter
Papillary Thyroid Cancer	NA	NA	0	NA	NA	Q61R	NA	NA	NA	Promoter
Papillary Thyroid Cancer	NA	NA	0	NA	NA	NA	NA	NA	NA	Promoter
Papillary Thyroid Cancer	NA	NA	0	NA	NA	NA	NA	NA	NA	NA
Papillary Thyroid Cancer	NA	NA	0	NA	NA	Q61R	NA	NA	NA	NA
Papillary Thyroid Cancer	NA	NA	0	NA	NA	NA	NA	NA	NA	Promoter
Papillary Thyroid Cancer	NA	NA	0	NA	NA	NA	NA	NA	NA	Promoter
Papillary Thyroid Cancer	NA	NA	0	NA	NA	NA	NA	NA	NA	Promoter
Papillary Thyroid Cancer	NA	NA	0	NA	NA	NA	NA	NA	NA	NA
Papillary Thyroid Cancer	NA	NA	0	NA	NA	NA	NA	NA	NA	Promoter
Papillary Thyroid Cancer	NA	NA	0	NA	NA	NA	NA	NA	NA	Promoter
Papillary Thyroid Cancer	NA	NA	0	NA	NA	NA	NA	NA	NA	NA
Papillary Thyroid Cancer	NA	NA	0	NA	NA	NA	NA	NA	NA	Promoter
Papillary Thyroid Cancer	NA	NA	0	NA	NA	NA	NA	NA	NA	NA
Papillary Thyroid Cancer	NA	NA	0	NA	NA	NA	NA	NA	NA	NA
Papillary Thyroid Cancer	NA	NA	0	NA	NA	NA	NA	NA	NA	Promoter
Papillary Thyroid Cancer	NA	NA	0	NA	NA	NA	NA	NA	NA	NA
Papillary Thyroid Cancer	NA	NA	0	NA	NA	NA	NA	NA	NA	Promoter
Papillary Thyroid Cancer	NA	NA	0	NA	NA	NA	NA	NA	NA	Promoter
Papillary Thyroid Cancer	NA	NA	0	NA	NA	NA	NA	NA	NA	Promoter
Papillary Thyroid Cancer	NA	NA	0	NA	NA	NA	NA	NA	NA	Promoter
Papillary Thyroid Cancer	NA	NA	0	NA	NA	NA	NA	NA	NA	NA
Papillary Thyroid Cancer	NA	NA	0	NA	NA	NA	NA	NA	NA	Promoter
Papillary Thyroid Cancer	NA	NA	0	NA	NA	NA	NA	NA	NA	Promoter
Papillary Thyroid Cancer	NA	NA	0	NA	NA	NA	NA	NA	NA	NA
Papillary Thyroid Cancer	NA	NA	0	NA	NA	NA	NA	NA	NA	Promoter
Papillary Thyroid Cancer	NA	NA	0	NA	NA	NA	NA	NA	NA	Promoter
Papillary Thyroid Cancer	NA	NA	0	NA	NA	NA	NA	NA	NA	Promoter
Papillary Thyroid Cancer	NA	NA	0	NA	NA	NA	NA	NA	NA	Promoter
Papillary Thyroid Cancer	NA	NA	0	NA	NA	NA	NA	NA	NA	Promoter
Papillary Thyroid Cancer	NA	NA	0	NA	NA	NA	NA	E545K	NA	Promoter
Papillary Thyroid Cancer	NA	NA	0	NA	NA	NA	NA	NA	NA	NA
Papillary Thyroid Cancer	NA	NA	0	NA	NA	NA	NA	NA	NA	Promoter
Papillary Thyroid Cancer	NA	NA	0	NA	NA	NA	NA	NA	NA	Promoter
Papillary Thyroid Cancer	NA	NA	0	NA	NA	NA	NA	NA	NA	Promoter
Papillary Thyroid Cancer	NA	NA	0	NA	NA	NA	NA	NA	NA	NA
Papillary Thyroid Cancer	NA	NA	0	NA	NA	NA	NA	NA	NA	Promoter
Papillary Thyroid Cancer	NA	NA	0	NA	NA	NA	NA	NA	NA	Promoter
Papillary Thyroid Cancer	NA	NA	0	NA	NA	NA	NA	NA	NA	Promoter
Papillary Thyroid Cancer	NA	NA	0	NA	NA	NA	NA	NA	NA	NA
Papillary Thyroid Cancer	NA	NA	0	NA	NA	NA	NA	NA	NA	Promoter
Papillary Thyroid Cancer	NA	NA	0	NA	NA	NA	NA	NA	NA	Promoter
Papillary Thyroid Cancer	NA	NA	0	NA	NA	NA	NA	NA	NA	Promoter
Papillary Thyroid Cancer	NA	NA	0	NA	NA	NA	NA	NA	NA	Promoter
Papillary Thyroid Cancer	NA	NA	0	NA	NA	NA	NA	NA	NA	Promoter
Papillary Thyroid Cancer	NA	NA	0	NA	NA	NA	NA	NA	NA	Promoter
Papillary Thyroid Cancer	NA	NA	0	NA	NA	NA	NA	NA	NA	Promoter
Papillary Thyroid Cancer	NA	NA	0	NA	NA	NA	NA	NA	NA	Promoter
Papillary Thyroid Cancer	NA	NA	0	NA	NA	NA	NA	NA	NA	NA
Papillary Thyroid Cancer	NA	NA	0	NA	NA	NA	NA	NA	NA	NA
Papillary Thyroid Cancer	NA	NA	0	NA	NA	NA	NA	NA	NA	Promoter
Papillary Thyroid Cancer	NA	NA	0	NA	NA	NA	NA	H1047R	NA	NA
Papillary Thyroid Cancer	NA	NA	0	NA	NA	NA	NA	NA	NA	Promoter
Papillary Thyroid Cancer	NA	NA	0	NA	NA	Q61K	NA	NA	NA	Promoter
Papillary Thyroid Cancer	NA	NA	0	NA	NA	NA	NA	NA	NA	Promoter
Papillary Thyroid Cancer	NA	NA	0	NA	NA	NA	NA	NA	NA	NA
Papillary Thyroid Cancer	NA	NA	0	NA	NA	NA	NA	NA	NA	NA
Papillary Thyroid Cancer	NA	NA	0	NA	NA	NA	NA	NA	NA	Promoter
Papillary Thyroid Cancer	NA	NA	0	NA	NA	NA	NA	NA	NA	NA
Papillary Thyroid Cancer	NA	NA	0	NA	NA	NA	NA	NA	NA	NA
Papillary Thyroid Cancer	NA	NA	0	NA	NA	NA	NA	NA	NA	Promoter
Papillary Thyroid Cancer	NA	NA	0	NA	NA	NA	NA	E545K	NA	Promoter
Papillary Thyroid Cancer	NA	NA	0	NA	NA	Q61R	NA	NA	NA	NA
Papillary Thyroid Cancer	NA	NA	0	NA	NA	NA	NA	NA	NA	NA
Papillary Thyroid Cancer	NA	NA	0	NA	NA	NA	NA	NA	NA	Promoter
Papillary Thyroid Cancer	NA	NA	0	NA	NA	NA	NA	NA	NA	Promoter
Papillary Thyroid Cancer	NA	NA	0	NA	NA	NA	NA	NA	NA	Promoter
Papillary Thyroid Cancer	NA	NA	0	NA	NA	NA	NA	NA	NA	Promoter
Papillary Thyroid Cancer	NA	NA	0	NA	NA	NA	NA	NA	NA	NA
Papillary Thyroid Cancer	NA	NA	0	NA	NA	NA	NA	NA	NA	Promoter
Papillary Thyroid Cancer	M355L	NA	0	NA	NA	NA	NA	NA	NA	Promoter
Papillary Thyroid Cancer	NA	NA	0	NA	NA	NA	NA	NA	NA	NA
Papillary Thyroid Cancer	NA	NA	0	NA	NA	NA	NA	NA	NA	Promoter
Papillary Thyroid Cancer	NA	NA	0	NA	NA	NA	NA	NA	NA	Promoter
Papillary Thyroid Cancer	NA	NA	0	NA	NA	NA	NA	NA	NA	Promoter
Papillary Thyroid Cancer	NA	NA	0	NA	NA	NA	NA	NA	NA	NA
Papillary Thyroid Cancer	NA	NA	0	NA	NA	NA	NA	NA	NA	Promoter
Papillary Thyroid Cancer	NA	NA	0	NA	NA	NA	NA	NA	NA	Promoter
Papillary Thyroid Cancer	NA	NA	0	NA	NA	NA	NA	H1047R	NA	Promoter
Papillary Thyroid Cancer	NA	NA	0	NA	NA	NA	NA	NA	NA	NA
Papillary Thyroid Cancer	NA	NA	0	NA	NA	NA	NA	NA	NA	NA
Papillary Thyroid Cancer	NA	NA	0	NA	NA	NA	NA	NA	NA	Promoter
Papillary Thyroid Cancer	NA	NA	0	NA	NA	NA	NA	NA	NA	Promoter
Papillary Thyroid Cancer	NA	NA	0	NA	NA	NA	NA	NA	NA	NA
Papillary Thyroid Cancer	NA	NA	0	NA	NA	NA	NA	NA	NA	NA
Papillary Thyroid Cancer	NA	NA	0	NA	NA	NA	NA	NA	NA	Promoter
Papillary Thyroid Cancer	NA	NA	0	NA	NA	NA	NA	NA	NA	NA
Papillary Thyroid Cancer	NA	NA	0	NA	NA	NA	NA	NA	NA	NA
Papillary Thyroid Cancer	NA	NA	0	NA	NA	NA	NA	NA	NA	Promoter
Papillary Thyroid Cancer	NA	NA	0	NA	NA	NA	NA	NA	NA	Promoter
Papillary Thyroid Cancer	NA	NA	0	NA	NA	Q61R	NA	NA	NA	NA
Papillary Thyroid Cancer	NA	NA	0	NA	NA	NA	NA	NA	NA	NA
Papillary Thyroid Cancer	NA	NA	0	NA	NA	NA	NA	NA	NA	Promoter
Papillary Thyroid Cancer	NA	NA	0	NA	NA	NA	NA	NA	NA	NA
Papillary Thyroid Cancer	NA	NA	0	NA	NA	NA	NA	NA	NA	Promoter
Papillary Thyroid Cancer	NA	NA	0	NA	NA	NA	NA	NA	NA	Promoter
Papillary Thyroid Cancer	NA	NA	0	NA	NA	NA	NA	NA	NA	Promoter
Papillary Thyroid Cancer	NA	NA	0	NA	NA	NA	NA	NA	NA	NA
Papillary Thyroid Cancer	NA	NA	0	NA	NA	NA	NA	NA	NA	NA
Papillary Thyroid Cancer	NA	NA	0	NA	NA	NA	NA	NA	NA	Promoter
Papillary Thyroid Cancer	NA	NA	0	NA	NA	NA	NA	NA	NA	NA
Papillary Thyroid Cancer	NA	NA	0	NA	NA	NA	NA	NA	NA	NA
Papillary Thyroid Cancer	NA	NA	0	NA	NA	NA	NA	NA	NA	Promoter
Papillary Thyroid Cancer	NA	NA	0	NA	NA	NA	NA	NA	NA	NA
Papillary Thyroid Cancer	NA	NA	0	NA	NA	NA	NA	H1047R	NA	Promoter
Papillary Thyroid Cancer	NA	NA	0	NA	NA	NA	NA	NA	NA	Promoter
Papillary Thyroid Cancer	NA	NA	0	NA	NA	NA	NA	NA	NA	NA
Papillary Thyroid Cancer	NA	NA	0	NA	NA	NA	NA	NA	NA	Promoter
Papillary Thyroid Cancer	NA	NA	0	NA	NA	NA	NA	NA	NA	Promoter
Papillary Thyroid Cancer	NA	NA	0	NA	NA	NA	NA	NA	NA	Promoter
Papillary Thyroid Cancer	NA	NA	0	NA	NA	NA	NA	NA	NA	Promoter
Papillary Thyroid Cancer	NA	NA	0	NA	NA	NA	NA	NA	NA	Promoter
Papillary Thyroid Cancer	NA	NA	0	NA	NA	NA	NA	NA	NA	Promoter
Papillary Thyroid Cancer	NA	NA	0	NA	NA	NA	NA	NA	NA	Promoter
Papillary Thyroid Cancer	NA	NA	0	NA	NA	Q61R	NA	NA	NA	Promoter
Papillary Thyroid Cancer	NA	NA	0	NA	NA	NA	NA	NA	NA	Promoter
Papillary Thyroid Cancer	NA	NA	0	NA	NA	NA	NA	NA	NA	NA
Papillary Thyroid Cancer	NA	NA	0	NA	NA	NA	NA	NA	NA	Promoter
Papillary Thyroid Cancer	NA	NA	0	NA	NA	NA	NA	NA	NA	Promoter
Papillary Thyroid Cancer	NA	NA	0	NA	NA	NA	NA	NA	NA	Promoter
Papillary Thyroid Cancer	NA	NA	0	NA	NA	NA	NA	NA	NA	Promoter
Papillary Thyroid Cancer	NA	NA	0	NA	NA	NA	NA	NA	NA	NA
Papillary Thyroid Cancer	NA	NA	0	NA	NA	Q61K	NA	NA	NA	NA
Papillary Thyroid Cancer	NA	NA	0	NA	NA	NA	NA	NA	NA	Promoter
Papillary Thyroid Cancer	NA	NA	0	NA	NA	NA	NA	NA	NA	Promoter
Papillary Thyroid Cancer	NA	NA	0	NA	NA	NA	NA	NA	NA	NA
Papillary Thyroid Cancer	W225* Q916*	NA	0	NA	NA	NA	NA	NA	NA	Promoter
Papillary Thyroid Cancer	NA	NA	0	R1161Q	NA	NA	NA	NA	NA	Promoter
Papillary Thyroid Cancer	NA	NA	0	R1161Q	NA	NA	NA	NA	NA	Promoter
Papillary Thyroid Cancer	NA	NA	0	NA	NA	Q61K	NA	NA	NA	NA
Papillary Thyroid Cancer	NA	NA	0	NA	NA	NA	NA	NA	NA	Promoter
Papillary Thyroid Cancer	NA	NA	0	NA	NA	NA	NA	NA	NA	Promoter
Papillary Thyroid Cancer	NA	NA	0	NA	NA	NA	NA	NA	NA	Promoter
Papillary Thyroid Cancer	NA	NA	0	NA	NA	NA	NA	NA	NA	Promoter
Papillary Thyroid Cancer	NA	NA	0	NA	NA	NA	NA	NA	NA	NA
Papillary Thyroid Cancer	NA	NA	0	NA	NA	NA	NA	NA	NA	Promoter
Papillary Thyroid Cancer	NA	NA	0	NA	NA	NA	NA	NA	NA	NA
Papillary Thyroid Cancer	NA	NA	0	NA	NA	NA	NA	NA	NA	Promoter
Papillary Thyroid Cancer	NA	NA	0	NA	NA	NA	NA	NA	NA	Promoter
Papillary Thyroid Cancer	NA	NA	0	NA	NA	NA	NA	NA	NA	NA
Papillary Thyroid Cancer	NA	NA	0	NA	NA	NA	NA	NA	NA	NA
Papillary Thyroid Cancer	NA	NA	0	NA	NA	NA	NA	NA	NA	NA
Papillary Thyroid Cancer	NA	NA	0	NA	NA	NA	NA	E542K	NA	Promoter
Papillary Thyroid Cancer	NA	NA	0	NA	NA	NA	NA	NA	NA	NA
Papillary Thyroid Cancer	NA	NA	0	NA	NA	NA	NA	NA	NA	Promoter
Papillary Thyroid Cancer	NA	NA	0	NA	NA	NA	NA	NA	NA	NA
Papillary Thyroid Cancer	NA	NA	0	NA	NA	NA	NA	NA	NA	NA
Papillary Thyroid Cancer	NA	NA	0	NA	NA	NA	NA	NA	NA	Promoter
Papillary Thyroid Cancer	NA	NA	0	NA	NA	NA	NA	NA	NA	Promoter
Papillary Thyroid Cancer	NA	NA	0	NA	NA	NA	NA	NA	NA	NA
Papillary Thyroid Cancer	NA	NA	0	NA	NA	NA	NA	NA	NA	Promoter
Papillary Thyroid Cancer	NA	NA	0	NA	NA	NA	NA	NA	NA	Promoter
Papillary Thyroid Cancer	NA	NA	0	NA	NA	NA	NA	NA	NA	NA
Papillary Thyroid Cancer	NA	NA	0	NA	NA	NA	NA	NA	NA	NA
Papillary Thyroid Cancer	NA	NA	0	NA	NA	NA	NA	NA	NA	NA
Papillary Thyroid Cancer	NA	NA	0	NA	NA	NA	NA	NA	NA	Promoter
Papillary Thyroid Cancer	NA	NA	0	NA	NA	NA	NA	NA	NA	NA
Papillary Thyroid Cancer	NA	NA	0	NA	NA	NA	NA	NA	NA	Promoter
Papillary Thyroid Cancer	NA	NA	0	NA	NA	NA	NA	NA	NA	Promoter
Papillary Thyroid Cancer	NA	NA	0	NA	NA	Q61R	NA	NA	NA	NA
Papillary Thyroid Cancer	NA	NA	0	NA	NA	Q61R	NA	NA	NA	Promoter
Papillary Thyroid Cancer	NA	NA	0	NA	NA	NA	NA	NA	NA	NA
Papillary Thyroid Cancer	NA	NA	0	NA	NA	Q61K	NA	NA	NA	NA
Papillary Thyroid Cancer	NA	NA	0	NA	NA	NA	NA	NA	NA	Promoter
Papillary Thyroid Cancer	NA	NA	0	NA	NA	NA	NA	NA	NA	NA
Papillary Thyroid Cancer	NA	NA	0	NA	NA	NA	NA	NA	NA	NA
Papillary Thyroid Cancer	NA	NA	0	NA	NA	NA	NA	NA	NA	NA
Papillary Thyroid Cancer	NA	NA	0	NA	NA	NA	NA	NA	NA	Promoter
Papillary Thyroid Cancer	NA	NA	0	NA	NA	NA	NA	NA	NA	Promoter
Papillary Thyroid Cancer	NA	NA	0	NA	NA	NA	NA	NA	NA	NA
Papillary Thyroid Cancer	NA	NA	0	NA	NA	NA	NA	NA	NA	NA
Papillary Thyroid Cancer	NA	NA	0	NA	NA	Q61R	NA	NA	NA	NA
Papillary Thyroid Cancer	NA	NA	0	NA	NA	Q61R	NA	NA	NA	Promoter
Papillary Thyroid Cancer	NA	NA	0	NA	NA	Q61R	NA	NA	NA	NA
Papillary Thyroid Cancer	NA	NA	0	NA	NA	Q61R	NA	NA	NA	NA
Papillary Thyroid Cancer	NA	NA	0	NA	NA	NA	NA	NA	NA	NA
Papillary Thyroid Cancer	NA	NA	0	NA	NA	NA	NA	NA	NA	Promoter
Papillary Thyroid Cancer	NA	NA	0	NA	NA	NA	NA	NA	NA	Promoter
Papillary Thyroid Cancer	Q794*	NA	0	NA	NA	NA	NA	NA	NA	Promoter
Papillary Thyroid Cancer	NA	NA	0	NA	NA	NA	NA	NA	NA	Promoter
Papillary Thyroid Cancer	NA	NA	0	NA	NA	NA	NA	NA	NA	Promoter
Papillary Thyroid Cancer	NA	NA	0	NA	NA	NA	NA	NA	NA	NA
Papillary Thyroid Cancer	NA	NA	0	NA	NA	NA	NA	NA	NA	NA
Papillary Thyroid Cancer	NA	NA	0	NA	NA	NA	NA	NA	NA	NA
Papillary Thyroid Cancer	NA	NA	0	NA	NA	NA	NA	NA	NA	NA
Papillary Thyroid Cancer	NA	NA	0	NA	NA	NA	NA	NA	NA	NA
Papillary Thyroid Cancer	NA	NA	0	NA	NA	NA	NA	NA	NA	NA
Papillary Thyroid Cancer	NA	NA	0	NA	NA	NA	NA	NA	NA	NA
Papillary Thyroid Cancer	NA	NA	0	NA	NA	NA	NA	NA	NA	NA
Papillary Thyroid Cancer	NA	NA	0	NA	NA	NA	NA	NA	NA	NA
Papillary Thyroid Cancer	NA	NA	0	NA	NA	NA	NA	NA	NA	NA
Papillary Thyroid Cancer	NA	NA	0	NA	NA	NA	NA	NA	NA	NA
Papillary Thyroid Cancer	NA	NA	0	NA	NA	NA	NA	NA	NA	NA
Papillary Thyroid Cancer	NA	NA	0	NA	NA	NA	NA	NA	NA	NA
Papillary Thyroid Cancer	NA	NA	0	NA	NA	NA	NA	NA	NA	NA
Papillary Thyroid Cancer	NA	NA	0	NA	NA	NA	NA	NA	NA	NA
Papillary Thyroid Cancer	NA	NA	0	NA	NA	NA	NA	NA	NA	NA
Papillary Thyroid Cancer	NA	NA	0	NA	NA	NA	NA	NA	NA	NA
Papillary Thyroid Cancer	NA	NA	0	NA	NA	NA	NA	NA	NA	NA
Papillary Thyroid Cancer	NA	NA	0	NA	NA	NA	NA	NA	NA	NA
Papillary Thyroid Cancer	NA	NA	0	NA	NA	NA	NA	NA	NA	Promoter
Papillary Thyroid Cancer	NA	NA	0	NA	NA	NA	NA	NA	NA	NA
Papillary Thyroid Cancer	NA	NA	0	NA	NA	NA	NA	NA	NA	NA
Papillary Thyroid Cancer	NA	NA	0	NA	NA	NA	NA	NA	NA	NA
Papillary Thyroid Cancer	NA	NA	0	NA	NA	Q61R	NA	NA	NA	NA
Papillary Thyroid Cancer	NA	NA	0	NA	NA	NA	NA	NA	NA	Promoter
Papillary Thyroid Cancer	NA	NA	0	NA	NA	NA	NA	NA	NA	NA
Papillary Thyroid Cancer	NA	NA	0	NA	NA	NA	NA	NA	NA	NA
Papillary Thyroid Cancer	NA	NA	0	NA	NA	NA	NA	NA	NA	NA
Papillary Thyroid Cancer	NA	NA	0	NA	NA	NA	NA	NA	NA	NA
Papillary Thyroid Cancer	NA	NA	0	NA	NA	NA	NA	NA	NA	NA
Papillary Thyroid Cancer	NA	NA	0	NA	NA	NA	NA	NA	NA	NA
Papillary Thyroid Cancer	NA	NA	0	NA	NA	Q61R	NA	NA	NA	NA
Papillary Thyroid Cancer	NA	NA	0	NA	NA	NA	NA	NA	NA	Promoter
Papillary Thyroid Cancer	NA	NA	0	NA	NA	NA	NA	NA	NA	NA
Papillary Thyroid Cancer	NA	NA	0	NA	NA	NA	NA	NA	NA	NA
Papillary Thyroid Cancer	NA	NA	0	NA	NA	NA	NA	NA	NA	NA
Papillary Thyroid Cancer	NA	NA	0	NA	NA	Q61R	NA	NA	NA	NA
Papillary Thyroid Cancer	NA	NA	0	NA	NA	NA	NA	NA	NA	NA
Papillary Thyroid Cancer	NA	NA	0	NA	NA	NA	NA	NA	NA	NA
Papillary Thyroid Cancer	NA	NA	0	NA	NA	NA	NA	NA	NA	NA
Papillary Thyroid Cancer	NA	NA	0	NA	NA	NA	NA	NA	NA	NA
Papillary Thyroid Cancer	NA	NA	0	NA	NA	NA	NA	NA	NA	NA
Papillary Thyroid Cancer	NA	NA	0	NA	NA	NA	NA	NA	NA	NA
Papillary Thyroid Cancer	NA	NA	0	NA	NA	NA	NA	NA	NA	NA
Papillary Thyroid Cancer	NA	NA	0	NA	NA	NA	NA	NA	NA	Promoter
Papillary Thyroid Cancer	NA	NA	0	NA	NA	NA	NA	NA	NA	NA
Papillary Thyroid Cancer	NA	NA	0	NA	NA	NA	NA	NA	NA	Promoter
Papillary Thyroid Cancer	NA	NA	0	NA	NA	NA	NA	NA	NA	NA
Papillary Thyroid Cancer	NA	NA	0	NA	NA	NA	NA	NA	NA	NA
Papillary Thyroid Cancer	NA	NA	0	NA	NA	NA	NA	NA	NA	NA
Papillary Thyroid Cancer	NA	NA	0	NA	NA	NA	NA	NA	NA	NA
Papillary Thyroid Cancer	NA	NA	0	NA	NA	NA	NA	NA	NA	Promoter
Papillary Thyroid Cancer	NA	NA	0	NA	NA	NA	NA	NA	NA	Promoter
Papillary Thyroid Cancer	NA	NA	0	NA	NA	NA	NA	NA	NA	Promoter
Papillary Thyroid Cancer	NA	NA	0	NA	NA	NA	NA	NA	NA	Promoter
Papillary Thyroid Cancer	NA	NA	0	NA	NA	Q61K	NA	NA	NA	Promoter
Papillary Thyroid Cancer	NA	NA	0	NA	NA	NA	NA	NA	NA	NA
Papillary Thyroid Cancer	NA	NA	0	NA	NA	NA	NA	NA	NA	Promoter
Papillary Thyroid Cancer	NA	NA	0	NA	NA	NA	NA	NA	NA	Promoter
Papillary Thyroid Cancer	NA	NA	0	NA	NA	NA	NA	NA	NA	Promoter
Papillary Thyroid Cancer	NA	NA	0	NA	NA	NA	NA	NA	NA	NA
Papillary Thyroid Cancer	NA	NA	0	NA	NA	NA	NA	NA	NA	Promoter
Papillary Thyroid Cancer	NA	NA	0	NA	NA	NA	NA	NA	NA	Promoter
Papillary Thyroid Cancer	NA	NA	0	NA	NA	NA	NA	NA	NA	NA
Papillary Thyroid Cancer	NA	NA	0	NA	NA	NA	NA	NA	NA	NA
Papillary Thyroid Cancer	NA	NA	0	NA	NA	NA	NA	NA	NA	NA
Papillary Thyroid Cancer	NA	NA	0	NA	NA	NA	NA	NA	NA	Promoter
Papillary Thyroid Cancer	NA	NA	0	NA	NA	NA	NA	NA	NA	NA
Papillary Thyroid Cancer	NA	NA	0	NA	NA	NA	NA	NA	NA	NA
Papillary Thyroid Cancer	NA	NA	0	NA	NA	NA	NA	NA	NA	NA
Papillary Thyroid Cancer	NA	NA	0	NA	NA	NA	NA	NA	NA	NA
Papillary Thyroid Cancer	NA	NA	0	NA	NA	NA	NA	NA	NA	NA
Papillary Thyroid Cancer	NA	NA	0	NA	NA	NA	NA	NA	NA	Promoter
Papillary Thyroid Cancer	NA	NA	0	NA	NA	NA	NA	NA	NA	Promoter
Papillary Thyroid Cancer	NA	NA	0	NA	NA	NA	NA	NA	NA	NA
Papillary Thyroid Cancer	NA	NA	0	NA	NA	NA	NA	NA	NA	NA
Papillary Thyroid Cancer	NA	NA	0	NA	NA	NA	NA	NA	NA	NA
Papillary Thyroid Cancer	NA	NA	0	NA	NA	NA	NA	NA	NA	NA
Papillary Thyroid Cancer	NA	NA	0	NA	NA	NA	NA	NA	NA	NA
Papillary Thyroid Cancer	NA	NA	0	NA	NA	NA	NA	NA	NA	NA
Papillary Thyroid Cancer	NA	NA	0	NA	NA	NA	NA	NA	NA	Promoter
Papillary Thyroid Cancer	NA	NA	0	NA	NA	NA	NA	NA	NA	NA
Papillary Thyroid Cancer	NA	NA	0	NA	NA	NA	NA	NA	NA	NA
Papillary Thyroid Cancer	NA	NA	0	NA	NA	NA	NA	N345K	I1029T	Promoter
Papillary Thyroid Cancer	NA	NA	0	NA	NA	NA	NA	NA	NA	Promoter
Papillary Thyroid Cancer	NA	NA	0	NA	NA	NA	NA	NA	NA	Promoter
Papillary Thyroid Cancer	NA	NA	0	NA	NA	NA	NA	NA	NA	Promoter
Papillary Thyroid Cancer	NA	NA	0	NA	NA	NA	NA	NA	NA	NA
Papillary Thyroid Cancer	NA	NA	0	NA	NA	NA	NA	NA	NA	NA
Papillary Thyroid Cancer	NA	NA	0	NA	NA	NA	NA	NA	NA	NA
Papillary Thyroid Cancer	NA	NA	0	NA	NA	NA	NA	NA	NA	Promoter
Papillary Thyroid Cancer	NA	NA	0	NA	NA	NA	NA	NA	NA	NA
Papillary Thyroid Cancer	NA	NA	0	NA	NA	NA	NA	NA	NA	NA
Papillary Thyroid Cancer	NA	NA	0	NA	NA	NA	NA	NA	NA	Promoter
Papillary Thyroid Cancer	NA	NA	0	NA	NA	NA	NA	NA	NA	Promoter
Papillary Thyroid Cancer	NA	NA	0	NA	NA	NA	NA	NA	NA	NA
Papillary Thyroid Cancer	NA	NA	0	NA	NA	NA	NA	NA	NA	NA
Papillary Thyroid Cancer	NA	NA	0	NA	NA	NA	NA	NA	NA	Promoter
Papillary Thyroid Cancer	NA	NA	0	NA	NA	NA	NA	NA	NA	NA
Papillary Thyroid Cancer	NA	NA	0	NA	NA	NA	NA	NA	NA	NA
Papillary Thyroid Cancer	NA	NA	0	NA	NA	NA	NA	NA	NA	NA
Papillary Thyroid Cancer	NA	NA	0	NA	NA	NA	NA	NA	NA	Promoter
Papillary Thyroid Cancer	NA	NA	0	NA	NA	NA	NA	NA	NA	NA
Papillary Thyroid Cancer	NA	NA	0	NA	NA	NA	NA	NA	NA	Promoter
Papillary Thyroid Cancer	NA	NA	0	NA	NA	NA	NA	NA	NA	Promoter
Papillary Thyroid Cancer	NA	NA	0	NA	NA	NA	NA	NA	NA	NA
Papillary Thyroid Cancer	NA	NA	0	NA	NA	NA	NA	NA	NA	Promoter
Papillary Thyroid Cancer	NA	NA	0	NA	NA	NA	NA	NA	NA	NA
Papillary Thyroid Cancer	NA	NA	0	NA	NA	NA	NA	NA	NA	Promoter
Papillary Thyroid Cancer	NA	NA	0	NA	NA	NA	NA	NA	K935*	Promoter
Papillary Thyroid Cancer	NA	NA	0	NA	NA	NA	NA	NA	NA	NA
Papillary Thyroid Cancer	NA	NA	0	NA	NA	NA	NA	NA	NA	Promoter
Papillary Thyroid Cancer	NA	NA	0	NA	NA	NA	NA	NA	NA	Promoter
Papillary Thyroid Cancer	NA	NA	0	NA	NA	NA	NA	NA	NA	NA
Papillary Thyroid Cancer	NA	NA	0	NA	NA	NA	NA	NA	NA	NA
Papillary Thyroid Cancer	NA	NA	0	NA	NA	NA	NA	NA	NA	NA
Papillary Thyroid Cancer	NA	NA	0	NA	NA	NA	NA	NA	NA	NA
Papillary Thyroid Cancer	NA	NA	0	NA	NA	NA	NA	NA	NA	Promoter
Papillary Thyroid Cancer	NA	NA	0	NA	NA	NA	NA	NA	NA	NA
Papillary Thyroid Cancer	NA	NA	0	NA	NA	NA	NA	NA	NA	Promoter
Papillary Thyroid Cancer	NA	NA	0	NA	NA	NA	NA	NA	NA	NA
Papillary Thyroid Cancer	NA	NA	0	NA	NA	NA	NA	NA	NA	NA
Papillary Thyroid Cancer	NA	NA	0	NA	NA	NA	NA	NA	NA	NA
Poorly Differentiated Thyroid Cancer	NA	NA	0	NA	NA	Q61R	NA	NA	NA	NA
Poorly Differentiated Thyroid Cancer	NA	NA	0	NA	NA	NA	NA	NA	NA	NA
Poorly Differentiated Thyroid Cancer	NA	NA	0	NA	NA	NA	NA	NA	NA	Promoter
Poorly Differentiated Thyroid Cancer	NA	NA	0	NA	NA	NA	NA	NA	NA	Promoter
Poorly Differentiated Thyroid Cancer	NA	NA	0	NA	NA	NA	NA	NA	NA	Promoter
Poorly Differentiated Thyroid Cancer	NA	NA	0	NA	NA	NA	NA	NA	NA	NA
Poorly Differentiated Thyroid Cancer	NA	NA	0	NA	NA	NA	NA	NA	NA	NA
Poorly Differentiated Thyroid Cancer	NA	NA	0	NA	NA	NA	NA	NA	NA	Promoter
Poorly Differentiated Thyroid Cancer	NA	NA	0	NA	NA	NA	NA	NA	NA	NA
Poorly Differentiated Thyroid Cancer	NA	NA	0	NA	NA	Q61R	NA	NA	NA	NA
Poorly Differentiated Thyroid Cancer	NA	NA	0	NA	NA	NA	NA	NA	NA	NA
Poorly Differentiated Thyroid Cancer	NA	NA	0	NA	NA	NA	NA	NA	NA	NA
Poorly Differentiated Thyroid Cancer	NA	NA	0	NA	NA	Q61R	NA	NA	NA	Promoter
Poorly Differentiated Thyroid Cancer	NA	NA	0	NA	NA	Q61R	NA	H1047R	NA	Promoter
Poorly Differentiated Thyroid Cancer	NA	NA	0	NA	NA	NA	NA	NA	NA	NA
Poorly Differentiated Thyroid Cancer	NA	NA	0	NA	NA	NA	NA	NA	NA	Promoter
Poorly Differentiated Thyroid Cancer	NA	NA	0	NA	NA	NA	NA	NA	NA	NA
Poorly Differentiated Thyroid Cancer	NA	NA	0	NA	NA	Q61K	NA	NA	NA	Promoter
Poorly Differentiated Thyroid Cancer	NA	NA	0	NA	NA	NA	NA	NA	NA	Promoter
Poorly Differentiated Thyroid Cancer	NA	NA	0	NA	NA	Q61R	NA	NA	NA	Promoter
Poorly Differentiated Thyroid Cancer	NA	NA	0	NA	NA	G13R	NA	NA	NA	Promoter
Poorly Differentiated Thyroid Cancer	NA	NA	0	NA	NA	NA	NA	NA	NA	NA
Poorly Differentiated Thyroid Cancer	NA	NA	0	NA	NA	NA	NA	NA	NA	NA
Poorly Differentiated Thyroid Cancer	NA	NA	0	NA	NA	NA	NA	NA	NA	NA
Poorly Differentiated Thyroid Cancer	Q1347*	R873H S1062F E188K	0	NA	NA	NA	NA	NA	Y415F	NA
Poorly Differentiated Thyroid Cancer	NA	NA	0	NA	NA	NA	NA	NA	NA	Promoter
Poorly Differentiated Thyroid Cancer	NA	NA	0	NA	NA	Q61R	NA	H1047R E542K	NA	Promoter
Poorly Differentiated Thyroid Cancer	NA	NA	0	NA	NA	NA	NA	NA	NA	Promoter
Poorly Differentiated Thyroid Cancer	NA	NA	0	NA	NA	NA	NA	NA	NA	NA
Poorly Differentiated Thyroid Cancer	NA	NA	0	NA	NA	NA	NA	NA	NA	NA
Poorly Differentiated Thyroid Cancer	NA	NA	0	NA	NA	NA	NA	NA	NA	NA
Poorly Differentiated Thyroid Cancer	NA	NA	0	NA	NA	NA	NA	NA	NA	Promoter
Poorly Differentiated Thyroid Cancer	R1769*	NA	0	NA	NA	NA	NA	NA	NA	Promoter
Poorly Differentiated Thyroid Cancer	NA	NA	0	NA	NA	Q61R	NA	NA	NA	Promoter
Poorly Differentiated Thyroid Cancer	NA	NA	0	NA	NA	Q61K	NA	NA	NA	Promoter
Poorly Differentiated Thyroid Cancer	NA	NA	0	NA	NA	Q61K	NA	NA	NA	Promoter
Poorly Differentiated Thyroid Cancer	NA	NA	0	NA	NA	NA	NA	NA	NA	NA
Poorly Differentiated Thyroid Cancer	NA	NA	0	NA	NA	NA	NA	NA	NA	NA
Poorly Differentiated Thyroid Cancer	NA	NA	0	NA	NA	Q61R	NA	NA	NA	Promoter
Poorly Differentiated Thyroid Cancer	NA	NA	0	NA	NA	NA	NA	NA	NA	Promoter
Poorly Differentiated Thyroid Cancer	NA	NA	0	NA	NA	NA	NA	R115L	NA	NA
Poorly Differentiated Thyroid Cancer	NA	NA	0	NA	NA	NA	NA	NA	NA	Promoter
Poorly Differentiated Thyroid Cancer	NA	NA	0	NA	NA	NA	NA	NA	NA	Promoter
Poorly Differentiated Thyroid Cancer	NA	NA	0	NA	NA	Q61R	NA	NA	NA	Promoter
Poorly Differentiated Thyroid Cancer	NA	NA	0	NA	NA	NA	NA	NA	NA	Promoter
Poorly Differentiated Thyroid Cancer	NA	NA	0	NA	NA	NA	NA	NA	NA	NA
Poorly Differentiated Thyroid Cancer	NA	NA	0	NA	NA	NA	NA	NA	NA	Promoter
Poorly Differentiated Thyroid Cancer	NA	NA	0	NA	NA	Q61R	NA	NA	NA	Promoter
Poorly Differentiated Thyroid Cancer	NA	NA	0	NA	NA	Q61R	NA	NA	NA	Promoter
Poorly Differentiated Thyroid Cancer	NA	NA	0	NA	NA	NA	NA	E545K	L497_S500delins*	NA
Poorly Differentiated Thyroid Cancer	NA	NA	0	NA	NA	Q61R	NA	NA	NA	NA
Poorly Differentiated Thyroid Cancer	NA	NA	0	NA	NA	Q61R	NA	NA	NA	NA
Poorly Differentiated Thyroid Cancer	NA	NA	0	NA	NA	Q61R	NA	NA	NA	NA
Poorly Differentiated Thyroid Cancer	NA	NA	0	NA	NA	NA	NA	NA	NA	Promoter
Poorly Differentiated Thyroid Cancer	NA	NA	0	NA	NA	NA	NA	NA	NA	Promoter
Poorly Differentiated Thyroid Cancer	NA	NA	0	NA	NA	Q61R	NA	NA	NA	NA
Poorly Differentiated Thyroid Cancer	NA	NA	0	NA	NA	NA	NA	NA	NA	NA
Poorly Differentiated Thyroid Cancer	NA	NA	0	NA	NA	Q61K	NA	NA	NA	Promoter
Poorly Differentiated Thyroid Cancer	NA	NA	0	NA	NA	NA	NA	NA	NA	NA
Poorly Differentiated Thyroid Cancer	NA	NA	0	NA	NA	NA	NA	NA	NA	Promoter
Poorly Differentiated Thyroid Cancer	NA	NA	0	NA	NA	Q61K	NA	NA	NA	Promoter
Poorly Differentiated Thyroid Cancer	NA	NA	0	NA	NA	NA	NA	NA	NA	NA
Poorly Differentiated Thyroid Cancer	NA	NA	0	NA	NA	NA	NA	NA	NA	Promoter
Poorly Differentiated Thyroid Cancer	NA	NA	0	NA	NA	NA	NA	NA	NA	NA
Poorly Differentiated Thyroid Cancer	NA	NA	0	NA	NA	NA	NA	NA	NA	NA
Poorly Differentiated Thyroid Cancer	NA	NA	0	NA	NA	NA	NA	NA	NA	NA
Poorly Differentiated Thyroid Cancer	NA	NA	0	NA	NA	NA	NA	NA	NA	Promoter
Poorly Differentiated Thyroid Cancer	NA	NA	0	NA	NA	NA	NA	NA	NA	Promoter
Poorly Differentiated Thyroid Cancer	NA	NA	0	NA	NA	NA	NA	NA	NA	Promoter
Poorly Differentiated Thyroid Cancer	NA	NA	0	NA	NA	NA	NA	NA	NA	NA
Poorly Differentiated Thyroid Cancer	NA	NA	0	NA	NA	NA	NA	NA	NA	NA
Poorly Differentiated Thyroid Cancer	NA	NA	0	NA	NA	Q61K	NA	NA	NA	Promoter
Poorly Differentiated Thyroid Cancer	NA	NA	0	NA	NA	NA	NA	NA	NA	Promoter
Poorly Differentiated Thyroid Cancer	NA	NA	0	NA	NA	Q61R	NA	H1047L	NA	Promoter
Poorly Differentiated Thyroid Cancer	NA	NA	0	NA	NA	Q61R	NA	NA	NA	Promoter
Poorly Differentiated Thyroid Cancer	NA	NA	0	NA	NA	Q61K	NA	NA	NA	NA
Poorly Differentiated Thyroid Cancer	NA	NA	0	NA	NA	Q61R	NA	NA	NA	NA
Poorly Differentiated Thyroid Cancer	NA	NA	0	NA	NA	NA	NA	NA	NA	NA
Poorly Differentiated Thyroid Cancer	Q958* P828R	NA	0	NA	Q428*	NA	NA	NA	NA	Promoter
Poorly Differentiated Thyroid Cancer	NA	NA	0	NA	NA	NA	NA	NA	NA	NA
Poorly Differentiated Thyroid Cancer	NA	NA	0	NA	NA	NA	NA	NA	NA	Promoter
Poorly Differentiated Thyroid Cancer	NA	NA	0	NA	NA	Q61K	NA	NA	NA	Promoter
Poorly Differentiated Thyroid Cancer	NA	NA	0	E2405_V2406delinsDL	NA	NA	NA	NA	NA	Promoter
Poorly Differentiated Thyroid Cancer	NA	P861Tfs*4	0	NA	NA	NA	NA	NA	NA	NA
Poorly Differentiated Thyroid Cancer	NA	NA	0	NA	NA	Q61R	NA	NA	NA	Promoter
Poorly Differentiated Thyroid Cancer	NA	NA	0	NA	NA	NA	NA	NA	NA	Promoter
Poorly Differentiated Thyroid Cancer	NA	NA	0	NA	NA	NA	NA	NA	NA	NA
Poorly Differentiated Thyroid Cancer	NA	N339Ifs*3	0	NA	NA	NA	NA	NA	NA	NA
Poorly Differentiated Thyroid Cancer	NA	NA	0	NA	NA	Q61R	NA	NA	NA	NA
Poorly Differentiated Thyroid Cancer	NA	NA	0	NA	NA	Q61R	NA	NA	NA	Promoter
Poorly Differentiated Thyroid Cancer	NA	NA	0	NA	NA	NA	NA	NA	NA	NA
Poorly Differentiated Thyroid Cancer	NA	NA	0	NA	NA	NA	NA	NA	NA	Promoter
Poorly Differentiated Thyroid Cancer	NA	NA	0	NA	NA	NA	NA	NA	NA	Promoter
Poorly Differentiated Thyroid Cancer	NA	NA	0	NA	NA	Q61K	NA	NA	NA	NA
Poorly Differentiated Thyroid Cancer	NA	NA	0	NA	NA	Q61K	NA	NA	NA	Promoter
Poorly Differentiated Thyroid Cancer	NA	NA	Amp	NA	K44Tfs*79	NA	NA	NA	NA	Promoter
Poorly Differentiated Thyroid Cancer	NA	NA	0	NA	NA	NA	NA	NA	NA	Promoter
Poorly Differentiated Thyroid Cancer	NA	NA	0	N701S	NA	NA	NA	NA	NA	Promoter
Poorly Differentiated Thyroid Cancer	NA	NA	0	NA	NA	Q61R	NA	NA	NA	NA
Poorly Differentiated Thyroid Cancer	NA	NA	0	NA	NA	NA	NA	NA	NA	Promoter
Poorly Differentiated Thyroid Cancer	NA	NA	0	NA	NA	NA	NA	NA	NA	Promoter
Poorly Differentiated Thyroid Cancer	NA	NA	0	NA	NA	NA	NA	NA	NA	Promoter
Poorly Differentiated Thyroid Cancer	NA	NA	0	NA	NA	NA	NA	D810H X806_splice	NA	Promoter
Poorly Differentiated Thyroid Cancer	NA	NA	0	NA	NA	Q61K	NA	NA	NA	Promoter
Poorly Differentiated Thyroid Cancer	NA	NA	0	NA	NA	Q61R	NA	NA	NA	Promoter
Poorly Differentiated Thyroid Cancer	NA	NA	0	NA	NA	Q61R	NA	NA	NA	NA
Poorly Differentiated Thyroid Cancer	NA	Y112C	0	NA	K429*	NA	NA	NA	NA	NA
Poorly Differentiated Thyroid Cancer	NA	NA	0	NA	NA	NA	NA	E542K	NA	Promoter
Poorly Differentiated Thyroid Cancer	NA	NA	0	NA	NA	NA	NA	NA	NA	NA
Poorly Differentiated Thyroid Cancer	NA	NA	0	NA	NA	NA	NA	NA	NA	Promoter
Poorly Differentiated Thyroid Cancer	NA	NA	0	NA	NA	Q61R	NA	NA	NA	NA
Poorly Differentiated Thyroid Cancer	NA	NA	0	NA	NA	Q61R	NA	NA	NA	NA
Poorly Differentiated Thyroid Cancer	NA	NA	0	NA	NA	Q61K	NA	NA	NA	NA
Poorly Differentiated Thyroid Cancer	NA	NA	0	NA	NA	NA	NA	NA	NA	Promoter
Poorly Differentiated Thyroid Cancer	NA	NA	0	NA	NA	NA	NA	NA	NA	NA
Poorly Differentiated Thyroid Cancer	NA	NA	0	NA	NA	NA	NA	NA	NA	Promoter
Poorly Differentiated Thyroid Cancer	NA	NA	0	NA	NA	Q61R	NA	NA	NA	Promoter
Poorly Differentiated Thyroid Cancer	NA	NA	0	NA	NA	NA	NA	NA	NA	Promoter
Poorly Differentiated Thyroid Cancer	NA	NA	0	NA	NA	NA	NA	NA	NA	NA
Poorly Differentiated Thyroid Cancer	NA	NA	0	NA	NA	NA	NA	NA	NA	Promoter
Poorly Differentiated Thyroid Cancer	NA	NA	0	NA	NA	Q61R	NA	NA	NA	NA
Poorly Differentiated Thyroid Cancer	NA	NA	0	NA	NA	NA	NA	NA	NA	Promoter
Poorly Differentiated Thyroid Cancer	NA	NA	0	NA	NA	Q61R	NA	NA	NA	Promoter
Poorly Differentiated Thyroid Cancer	NA	NA	0	NA	NA	NA	NA	NA	NA	Promoter
Poorly Differentiated Thyroid Cancer	NA	L431Vfs*22	0	NA	NA	NA	NA	NA	NA	NA
Poorly Differentiated Thyroid Cancer	NA	NA	0	NA	NA	NA	NA	NA	NA	NA
Poorly Differentiated Thyroid Cancer	NA	NA	0	NA	NA	NA	NA	E726_T727delinsK	NA	Promoter
Poorly Differentiated Thyroid Cancer	NA	NA	0	NA	NA	NA	NA	NA	NA	NA
Poorly Differentiated Thyroid Cancer	NA	NA	0	NA	NA	NA	NA	NA	NA	NA
Poorly Differentiated Thyroid Cancer	NA	NA	0	NA	NA	Q61K	NA	NA	NA	Promoter
Poorly Differentiated Thyroid Cancer	NA	NA	0	NA	NA	NA	NA	NA	NA	NA
Poorly Differentiated Thyroid Cancer	NA	NA	0	NA	NA	G13R	NA	NA	NA	Promoter
Poorly Differentiated Thyroid Cancer	NA	NA	0	NA	NA	Q61R	NA	NA	NA	NA
Poorly Differentiated Thyroid Cancer	NA	NA	0	NA	NA	Q61R	NA	NA	NA	NA
Poorly Differentiated Thyroid Cancer	NA	NA	0	NA	NA	Q61R	NA	NA	NA	Promoter
Poorly Differentiated Thyroid Cancer	Q1462*	NA	0	NA	NA	NA	NA	NA	NA	Promoter
Poorly Differentiated Thyroid Cancer	NA	NA	0	NA	NA	NA	NA	NA	NA	NA
Poorly Differentiated Thyroid Cancer	NA	NA	0	NA	NA	NA	NA	NA	NA	NA
Poorly Differentiated Thyroid Cancer	NA	NA	0	NA	NA	NA	I1335V	NA	NA	Promoter
Poorly Differentiated Thyroid Cancer	NA	NA	0	NA	NA	NA	NA	NA	NA	Promoter
Poorly Differentiated Thyroid Cancer	NA	NA	0	NA	NA	Q61R	NA	NA	NA	NA
Poorly Differentiated Thyroid Cancer	NA	NA	0	NA	NA	NA	NA	NA	NA	NA
Poorly Differentiated Thyroid Cancer	NA	NA	0	NA	NA	NA	NA	NA	NA	NA
Poorly Differentiated Thyroid Cancer	NA	NA	0	NA	NA	NA	NA	NA	NA	NA
Poorly Differentiated Thyroid Cancer	NA	NA	0	NA	NA	NA	NA	NA	NA	Promoter
Poorly Differentiated Thyroid Cancer	NA	NA	0	NA	NA	NA	NA	NA	NA	Promoter
Poorly Differentiated Thyroid Cancer	NA	NA	0	NA	NA	NA	NA	NA	NA	Promoter
Poorly Differentiated Thyroid Cancer	NA	NA	0	NA	NA	Q61R	NA	NA	NA	Promoter
Poorly Differentiated Thyroid Cancer	NA	NA	0	NA	NA	Q61R	NA	NA	NA	Promoter
Poorly Differentiated Thyroid Cancer	NA	NA	0	NA	NA	NA	NA	NA	NA	NA
Poorly Differentiated Thyroid Cancer	NA	NA	0	NA	NA	NA	NA	NA	NA	Promoter
Poorly Differentiated Thyroid Cancer	NA	NA	0	NA	NA	NA	NA	NA	NA	NA
Poorly Differentiated Thyroid Cancer	NA	NA	0	NA	NA	Q61R	NA	NA	NA	NA
Poorly Differentiated Thyroid Cancer	NA	NA	0	NA	NA	Q61K	NA	NA	NA	Promoter
Poorly Differentiated Thyroid Cancer	NA	NA	0	NA	NA	NA	NA	NA	NA	Promoter
Poorly Differentiated Thyroid Cancer	NA	NA	0	NA	NA	Q61R	NA	NA	NA	Promoter
Poorly Differentiated Thyroid Cancer	NA	NA	0	NA	NA	NA	NA	NA	NA	Promoter
Poorly Differentiated Thyroid Cancer	NA	NA	0	NA	NA	Q61R	NA	NA	NA	Promoter
Poorly Differentiated Thyroid Cancer	NA	NA	0	NA	NA	NA	NA	NA	NA	NA
Poorly Differentiated Thyroid Cancer	NA	NA	0	NA	NA	Q61K	NA	NA	NA	NA
Poorly Differentiated Thyroid Cancer	NA	NA	0	NA	NA	NA	NA	NA	NA	Promoter
Poorly Differentiated Thyroid Cancer	NA	NA	0	NA	NA	Q61R	NA	NA	NA	Promoter
Poorly Differentiated Thyroid Cancer	Q1318* Q1462*	NA	0	NA	NA	NA	NA	NA	NA	Promoter
Poorly Differentiated Thyroid Cancer	NA	NA	0	NA	NA	NA	NA	NA	NA	Promoter
Poorly Differentiated Thyroid Cancer	NA	NA	0	NA	NA	NA	NA	NA	NA	Promoter
Poorly Differentiated Thyroid Cancer	NA	NA	0	NA	NA	Q61R	NA	NA	NA	Promoter
Poorly Differentiated Thyroid Cancer	NA	NA	0	NA	NA	Q61R	NA	NA	NA	Promoter
Poorly Differentiated Thyroid Cancer	NA	NA	0	NA	NA	NA	NA	H1047R	NA	Promoter
Poorly Differentiated Thyroid Cancer	NA	NA	0	NA	NA	Q61R	NA	NA	NA	Promoter
Poorly Differentiated Thyroid Cancer	NA	NA	0	NA	NA	Q61R	NA	NA	NA	Promoter
Poorly Differentiated Thyroid Cancer	NA	NA	0	NA	NA	Q61K	NA	NA	NA	NA
Poorly Differentiated Thyroid Cancer	NA	NA	0	NA	NA	NA	NA	NA	NA	NA
Poorly Differentiated Thyroid Cancer	NA	NA	0	NA	NA	NA	NA	NA	NA	Promoter
Poorly Differentiated Thyroid Cancer	NA	NA	0	NA	NA	Q61R	NA	NA	NA	Promoter
Poorly Differentiated Thyroid Cancer	NA	NA	0	NA	NA	NA	NA	NA	NA	Promoter
Poorly Differentiated Thyroid Cancer	NA	NA	0	NA	NA	NA	NA	NA	NA	Promoter
Poorly Differentiated Thyroid Cancer	NA	NA	0	NA	NA	NA	NA	NA	NA	Promoter
Poorly Differentiated Thyroid Cancer	NA	NA	0	NA	NA	Q61K	NA	NA	NA	NA
Poorly Differentiated Thyroid Cancer	NA	NA	0	NA	NA	NA	NA	NA	NA	Promoter
Poorly Differentiated Thyroid Cancer	NA	R454W	0	NA	NA	NA	NA	NA	NA	NA
Poorly Differentiated Thyroid Cancer	NA	NA	0	NA	NA	NA	NA	NA	NA	NA
Poorly Differentiated Thyroid Cancer	NA	NA	0	NA	NA	NA	NA	NA	NA	NA
Poorly Differentiated Thyroid Cancer	NA	NA	0	NA	NA	NA	NA	NA	NA	Promoter
Poorly Differentiated Thyroid Cancer	NA	NA	0	NA	NA	NA	NA	NA	NA	NA
Poorly Differentiated Thyroid Cancer	NA	NA	0	NA	NA	Q61K	NA	C604R	NA	Promoter
Poorly Differentiated Thyroid Cancer	NA	NA	0	NA	NA	Q61R	NA	NA	NA	Promoter
Poorly Differentiated Thyroid Cancer	NA	NA	0	NA	NA	Q61R	NA	NA	NA	Promoter
Poorly Differentiated Thyroid Cancer	NA	NA	0	NA	NA	NA	NA	NA	NA	Promoter
Poorly Differentiated Thyroid Cancer	NA	NA	0	NA	NA	NA	NA	NA	NA	Promoter
Poorly Differentiated Thyroid Cancer	NA	NA	0	NA	NA	NA	NA	NA	NA	NA
Poorly Differentiated Thyroid Cancer	NA	NA	0	NA	NA	NA	NA	NA	NA	NA
Poorly Differentiated Thyroid Cancer	NA	NA	0	NA	NA	Q61R	NA	NA	NA	Promoter
Poorly Differentiated Thyroid Cancer	NA	NA	0	NA	NA	NA	NA	NA	NA	Promoter
Poorly Differentiated Thyroid Cancer	NA	NA	0	NA	NA	NA	NA	NA	NA	NA
Poorly Differentiated Thyroid Cancer	H1379Qfs*10	NA	0	NA	NA	NA	NA	NA	NA	Promoter
Poorly Differentiated Thyroid Cancer	H1379Qfs*10	NA	0	NA	NA	NA	NA	NA	NA	Promoter
Poorly Differentiated Thyroid Cancer	NA	NA	0	NA	NA	NA	NA	NA	NA	NA
Poorly Differentiated Thyroid Cancer	NA	NA	0	NA	NA	NA	NA	NA	NA	NA
Poorly Differentiated Thyroid Cancer	NA	NA	0	NA	NA	NA	NA	NA	NA	Promoter
Poorly Differentiated Thyroid Cancer	NA	NA	0	NA	NA	NA	NA	NA	NA	NA
Poorly Differentiated Thyroid Cancer	NA	NA	0	NA	NA	NA	NA	NA	NA	Promoter
Poorly Differentiated Thyroid Cancer	NA	NA	0	NA	NA	NA	NA	NA	NA	NA
Poorly Differentiated Thyroid Cancer	NA	NA	0	NA	NA	Q61R	NA	NA	NA	NA
Poorly Differentiated Thyroid Cancer	NA	NA	0	NA	NA	NA	NA	NA	NA	NA
Poorly Differentiated Thyroid Cancer	NA	NA	0	NA	NA	NA	NA	NA	NA	NA
Poorly Differentiated Thyroid Cancer	NA	NA	0	NA	NA	Q61R	NA	NA	NA	Promoter
Poorly Differentiated Thyroid Cancer	NA	NA	0	NA	NA	NA	NA	NA	NA	NA
Poorly Differentiated Thyroid Cancer	NA	NA	0	NA	NA	NA	NA	NA	NA	Promoter
Poorly Differentiated Thyroid Cancer	NA	NA	0	NA	NA	NA	NA	NA	NA	NA
Poorly Differentiated Thyroid Cancer	NA	NA	0	NA	NA	NA	NA	NA	NA	Promoter
Poorly Differentiated Thyroid Cancer	NA	NA	0	NA	NA	NA	NA	NA	NA	Promoter
Poorly Differentiated Thyroid Cancer	Q1602L	NA	0	NA	NA	NA	NA	NA	NA	Promoter
Poorly Differentiated Thyroid Cancer	NA	NA	0	NA	NA	NA	NA	NA	NA	Promoter
Poorly Differentiated Thyroid Cancer	NA	NA	0	NA	NA	NA	NA	NA	NA	Promoter
Poorly Differentiated Thyroid Cancer	NA	NA	0	NA	NA	NA	NA	NA	NA	Promoter
Poorly Differentiated Thyroid Cancer	NA	NA	0	NA	NA	NA	NA	NA	NA	NA
Poorly Differentiated Thyroid Cancer	NA	NA	0	NA	NA	NA	NA	NA	NA	Promoter
Poorly Differentiated Thyroid Cancer	NA	NA	0	NA	NA	NA	NA	NA	NA	NA
Poorly Differentiated Thyroid Cancer	NA	NA	0	NA	NA	NA	NA	NA	NA	NA
Poorly Differentiated Thyroid Cancer	NA	NA	0	NA	NA	NA	NA	NA	NA	NA
Poorly Differentiated Thyroid Cancer	NA	NA	0	NA	NA	Q61R	NA	NA	NA	NA
Poorly Differentiated Thyroid Cancer	NA	NA	0	NA	NA	NA	NA	NA	NA	Promoter
Poorly Differentiated Thyroid Cancer	NA	NA	0	NA	NA	NA	NA	NA	NA	NA
Poorly Differentiated Thyroid Cancer	NA	NA	0	NA	NA	NA	NA	NA	NA	NA
Poorly Differentiated Thyroid Cancer	NA	NA	0	NA	NA	NA	NA	NA	NA	NA
